# Supplementary material for: Inhibition of mitochondrial carrier homolog 2 (MTCH2) suppresses tumor invasion and enhances sensitivity to temozolomide in malignant glioma
Source: Mol Med. 2021 Jan 28;27:7. doi: 10.1186/s10020-020-00261-4 (PMC7842075; doi:10.1186/s10020-020-00261-4)
Supplement: Supplementary file 1 — Additional file 1: Table S1. Patient information (TCGA and CGGA). Table S2. Patient information (our cohort). [file 10020_2020_261_MOESM1_ESM.xls]

## Sheet: Table 1
	Table 1. Patient information (TCGA and CGGA)
	Cutoff:normal brain tissue MTCH2 expression (95% percentile)
	TCGA ((Primary Glioma)					TCGA (Recurrnt Glioma)
	Histology	normal_expression	overexpression	total		Histology	normal_expression	overexpression	total
	G2.Astrocytoma	80	34	114		G2.Astrocytoma	5	2	7
	G2.Oligodendroglioma	77	12	89		G2.Oligodendroglioma	0	1	1
	G3.Astrocytoma	111	52	163		G3.Astrocytoma	4	0	4
	G3.Oligodendroglioma	53	17	70		G3.Oligodendroglioma	1	1	2
	G4.Glioblastoma	35	119	154		G4.Glioblastoma	2	11	13
	N/A	71	9	80		N/A	2	2	4
		427	243	670			14	17	31
	Cutoff: MTCH2.median
	TCGA ((Primary Glioma)					TCGA (Recurrnt Glioma)
	Histology	low_expression	high_expression	total		Histology	low_expression	high_expression	total
	G2.Astrocytoma	68	46	114		G2.Astrocytoma	5	2	7
	G2.Oligodendroglioma	60	29	89		G2.Oligodendroglioma	0	1	1
	G3.Astrocytoma	79	84	163		G3.Astrocytoma	4	0	4
	G3.Oligodendroglioma	45	25	70		G3.Oligodendroglioma	1	1	2
	G4.Glioblastoma	21	133	154		G4.Glioblastoma	4	9	13
	N/A	62	18	80		N/A	2	2	4
		335	335	670			16	15	31
	Cutoff: MTCH2.median
	CGGA (Primary Glioma)					CGGA (Recurrnt Glioma)
	Histology	low_expression	high_expression	total		Histology	low_expression	high_expression	total
	G2.Astrocytoma	35	11	46		G2.Astrocytoma	6	4	10
	G2.Oligodendroglioma	40	8	48		G2.Oligodendroglioma	2	2	4
	G3.Astrocytoma	20	18	38		G3.Astrocytoma	14	10	24
	G3.Oligodendroglioma	10	2	12		G4.Glioblastoma	11	43	54
	G4.Glioblastoma	24	61	85			33	59	92
	N/A	1	3	4
		130	103	233
	Multivariate cox regression (TCGA)	samples	p.value	hazard.ratio	lower .95	upper .95	variable
	MTCH2	629	0.0220007	1.00035	1.00005	1.00064	MTCH2
	MGMT.promoter.statusUnmethylated	629	6.66753e-12	2.75895	2.06492	3.68624	MGMT.promoter.statusUnmethylated
	age_at_diagnosis	629	2.37303e-33	1.06621	1.05514	1.0774	age_at_diagnosis
	Multivariate cox regression (CGGA)	samples	p.value	hazard.ratio	lower .95	upper .95	variable
	MTCH2	295	3.68517e-13	1.03975	1.02888	1.05074	MTCH2
	MGMT.promoter.statusun-methylated	295	0.272184	1.16554	0.886703	1.53207	MGMT.promoter.statusun-methylated
	age_at_diagnosis	295	0.0004015	1.02217	1.00983	1.03466	age_at_diagnosis

## Sheet: Table 2
	Table 2. Patient information (our cohort)
	Patient Number	Gender	Age	Diagnosis	IDH Mutation*	Experiments
	1	Female	36	Glioblastoma	Wild Type	Real-time PCR
	2	Female	44	Diffuse Astrocytoma	Mutant	Real-time PCR, Western Blot
	3	Female	44	Anaplastic Oligodendroglioma	Mutant	Real-time PCR, Western Blot
	4	Male	76	Glioblastoma	Wild Type	Real-time PCR, Western Blot
	5	Female	59	Glioblastoma	Wild Type	Real-time PCR, Western Blot
	6	Female	36	Anaplastic Astrocytoma	Mutant	Real-time PCR, Western Blot
	7	Male	34	Anaplastic Astrocytoma	Mutant	Real-time PCR
	8	Female	41	Diffuse Astrocytoma	Mutant	Real-time PCR, Western Blot
	9	Female	39	Oligodendroglioma	Mutant	Real-time PCR, Western Blot
	10	Female	41	Diffuse Astrocytoma	Wild Type	Real-time PCR, Western Blot
	11	Male	52	Anaplastic Oligodendroglioma	Mutant	Real-time PCR, Western Blot
	12	Male	53	Glioblastoma	Wild Type	Real-time PCR, Western Blot
	13	Male	50	Diffuse Astrocytoma	Mutant	Real-time PCR, Western Blot
	14	Male	59	Diffuse Astrocytoma	Wild Type	Real-time PCR
	15	Male	55	Glioblastoma	Wild Type	Real-time PCR, Western Blot
	16	Female	40	Glioblastoma	Wild Type	Real-time PCR
	17	Female	27	Oligodendroglioma	Mutant	Real-time PCR, Western Blot
	18	Male	29	Glioblastoma	Wild Type	Real-time PCR, Western Blot
	19	Female	48	Anaplastic Oligodendroglioma	Wild Type	Real-time PCR, Western Blot
	20	Female	49	Glioblastoma	Wild Type	Real-time PCR, Western Blot
	21	Female	41	Diffuse Astrocytoma	Mutant	Real-time PCR, Western Blot
	22	Female	55	Glioblastoma	Wild Type	Real-time PCR
	23	Female	39	Glioblastoma	Mutant	Real-time PCR
	24	Female	50	Glioblastoma	Wild Type	Real-time PCR, Western Blot
	25	Male	53	Glioblastoma	Wild Type	Real-time PCR, Western Blot
	26	Male	39	Glioblastoma	Wild Type	Real-time PCR, Western Blot
	27	Male	61	Glioblastoma	Wild Type	Real-time PCR
	28	Male	42	Oligodendroglioma	Mutant	Real-time PCR, Western Blot
	29	Female	46	Oligodendroglioma	Mutant	Real-time PCR, Western Blot
	30	Male	49	Diffuse Astrocytoma	Mutant	Real-time PCR
	31	Male	65	Glioblastoma	Wild Type	Real-time PCR
	32	Male	55	Diffuse Astrocytoma	Wild Type	Real-time PCR, Western Blot
